# Supplementary material for: The endogenous glutamatergic transmitter system promotes collagen synthesis in cardiac fibroblasts under hypoxia
Source: Front Cardiovasc Med. 2025 Oct 17;12:1638650. doi: 10.3389/fcvm.2025.1638650 (PMC12575353; doi:10.3389/fcvm.2025.1638650)
Supplement: Supplementary file 1 [file Datasheet1.xlsx]

## Sheet: Sheet1
ID	Name	Other_name(Kegg_name)	Formula	Molecular Weight	RT [min]	m/z	Kegg_ID	KEGG_pathway	HMDB_ID	Lipidmaps_ID	SuperClass(HMDB)	Class(HMDB)	SubClass(HMDB)	CATEGORY(Lipidmaps)	MAIN_CLASS(Lipidmaps)	SUB_CLASS(Lipidmaps)	mzCloud_Results	mzVault_Results	MassList_Results	Class_I	Class_II	Class_III	Class_IV	FC	log2FC	Pvalue	ROC	VIP	Up.Down	pos_B_1	pos_B_2	pos_B_3	pos_B_4	pos_A_1	pos_A_2	pos_A_3	pos_A_4
Com_283_pos	Thiazolidine-4-carboxylic acid	--	C4 H7 N O2 S	133.019	1.454	134.027	--	--	HMDB0258979	--	Organic acids and derivatives	Carboxylic acids and derivatives	Amino acids, peptides, and analogues	--	--	--	No results	Full match	No results	Organic acids and derivatives	Carboxylic acids and derivatives	Amino acids, peptides, and analogues	Alpha amino acids and derivatives	8.64678	3.11216	3.37994e-06	1	2.15827	up	5.50214e+08	8.43754e+08	7.6303e+08	7.21128e+08	6.388e+07	7.88452e+07	9.75941e+07	9.2536e+07
Com_7888_pos	2-[6-(1H-benzo[d]imidazol-2-yl)-2-pyridyl]-1H-benzo[d]imidazole	--	C19 H13 N5	311.114	6.078	312.121	--	--	--	--	--	--	--	--	--	--	Invalid mass	No results	No results					8.93825	3.15999	0.000372345	1	2.12896	up	1.59055e+06	2.81184e+06	3.75948e+06	3.02124e+06	393093	283452	288623	285984
Com_1695_pos	2-hexyl-5-(4-nonylphenyl)pyrimidine	--	C25 H38 N2	366.31	11.042	367.317	--	--	--	--	--	--	--	--	--	--	Invalid mass	No results	No results					5.44591	2.44517	0.000588605	1	2.04684	up	6.16342e+07	3.0502e+07	4.52676e+07	2.71726e+07	6.31168e+06	8.08009e+06	4.89409e+06	1.09343e+07
Com_453_pos	L-Glutamic acid	L-Glutamate; L-Glutamic acid; L-Glutaminic acid; Glutamate	C5 H9 N O4	147.053	1.402	148.06	cpd:C00025	map00220 Arginine biosynthesis;map00250 Alanine, aspartate and glutamate metabolism;map00330 Arginine and proline metabolism;map00340 Histidine metabolism;map00430 Taurine and hypotaurine metabolism;map00471 D-Glutamine and D-glutamate metabolism;map00480 Glutathione metabolism;map00524 Neomycin, kanamycin and gentamicin biosynthesis;map00630 Glyoxylate and dicarboxylate metabolism;map00650 Butan…	HMDB0000148	--	Organic acids and derivatives	Carboxylic acids and derivatives	Amino acids, peptides, and analogues	--	--	--	Full match	Full match	Full match	Organic acids and derivatives	Carboxylic acids and derivatives	Amino acids, peptides, and analogues	Glutamic acid and derivatives	1.86399	0.898396	0.000592217	1	2.06675	up	3.67564e+08	2.88544e+08	3.15491e+08	3.22169e+08	1.92448e+08	1.70741e+08	1.41267e+08	1.89628e+08
Com_1157_pos	Hypoxanthine	Hypoxanthine; Purine-6-ol	C5 H4 N4 O	136.038	4.885	137.045	cpd:C00262	map00230 Purine metabolism;map01100 Metabolic pathways	HMDB0000157	--	Organoheterocyclic compounds	Imidazopyrimidines	Purines and purine derivatives	--	--	--	Full match	No results	Full match	Organoheterocyclic compounds	Imidazopyrimidines	Purines and purine derivatives	Hypoxanthines	1.79151	0.841176	0.000814653	1	2.03499	up	8.30062e+07	1.14196e+08	8.80566e+07	9.00153e+07	4.66178e+07	4.88319e+07	6.10782e+07	5.29459e+07
Com_3750_pos	6-(3-hydroxybutan-2-yl)-5-(hydroxymethyl)-4-methoxy-2H-pyran-2-one	--	C11 H16 O5	266.052	6.201	267.06	--	--	--	--	--	--	--	--	--	--	Invalid mass	No results	No results					4.32783	2.11364	0.00105644	1	2.12176	up	1.0045e+07	1.78034e+07	1.80439e+07	1.47615e+07	3.15009e+06	3.53769e+06	3.78819e+06	3.53888e+06
Com_1964_pos	2'-O-Methylguanosine	--	C11 H15 N5 O5	297.106	4.862	298.114	--	--	--	--	--	--	--	--	--	--	Full match	Full match	Full match	Nucleosides, nucleotides, and analogues	Purine nucleosides	Not available	Purine nucleosides	1.65344	0.725474	0.00188376	1	2.03215	up	4.77708e+07	5.33016e+07	4.40292e+07	4.69839e+07	2.46312e+07	2.94672e+07	3.45501e+07	2.75245e+07
Com_1732_pos	2-Arachidonyl Glycerol ether	--	C23 H40 O3	342.312	10.423	365.301	--	--	HMDB0013657	--	Lipids and lipid-like molecules	Endocannabinoids	-	--	--	--	Invalid mass	No results	No results	Lipids and lipid-like molecules	Endocannabinoids	Not available	Endocannabinoids	2.96162	1.56639	0.00191618	1	1.9967	up	5.94621e+07	3.86999e+07	4.37434e+07	2.80811e+07	1.03407e+07	1.61448e+07	1.37027e+07	1.72083e+07
Com_2036_pos	Sulfathiazole	Sulfathiazole	C9 H9 N3 O2 S2	510.032	5.756	511.039	cpd:C11169	--	HMDB0015619	--	Benzenoids	Benzene and substituted derivatives	Benzenesulfonamides	--	--	--	Invalid mass	No results	No results	Benzenoids	Benzene and substituted derivatives	Benzenesulfonamides	Aminobenzenesulfonamides	1.74008	0.799157	0.00256727	1	2.07944	up	4.33969e+07	4.77502e+07	4.55521e+07	4.67206e+07	2.31479e+07	2.59042e+07	3.18938e+07	2.44627e+07
Com_1508_pos	Guanine	Guanine; 2-Amino-6-hydroxypurine	C5 H5 N5 O	151.049	4.862	152.056	cpd:C00242	map00230 Purine metabolism;map01100 Metabolic pathways	HMDB0000132	--	Organoheterocyclic compounds	Imidazopyrimidines	Purines and purine derivatives	--	--	--	No results	No results	Full match	Organoheterocyclic compounds	Imidazopyrimidines	Purines and purine derivatives	Purines and purine derivatives	1.54713	0.629593	0.00549037	1	1.93575	up	6.73867e+07	7.8186e+07	6.1854e+07	6.7492e+07	3.72862e+07	4.46794e+07	5.45085e+07	4.1222e+07
Com_2920_pos	Cytidine	Cytidine	C9 H13 N3 O5	243.085	1.592	266.074	cpd:C00475	map00240 Pyrimidine metabolism;map01100 Metabolic pathways	HMDB0000089	--	Nucleosides, nucleotides, and analogues	Pyrimidine nucleosides	-	--	--	--	Full match	No results	Full match	Nucleosides, nucleotides, and analogues	Pyrimidine nucleosides	Not available	Pyrimidine nucleosides	1.60597	0.683444	0.00908447	1	1.97756	up	2.72966e+07	2.40799e+07	2.51514e+07	2.63359e+07	1.99699e+07	1.59884e+07	1.51377e+07	1.2955e+07
Com_8380_pos	alpha-Farnesene	alpha-Farnesene; (3E,6E)-alpha-Farnesene	C15 H24	204.187	9.725	205.194	cpd:C09665	--	HMDB0036065	--	Lipids and lipid-like molecules	Prenol lipids	Sesquiterpenoids	--	--	--	No results	No results	Full match	Lipids and lipid-like molecules	Prenol lipids	Sesquiterpenoids	Sesquiterpenoids	2.71511	1.44101	0.0107797	1	1.97405	up	2.80156e+06	2.54944e+06	2.67575e+06	3.15303e+06	1.55692e+06	656162	752498	1.15204e+06
Com_4456_pos	O-Desmethylnaproxen	--	C13 H12 O3	216.078	1.129	217.085	--	--	HMDB0013989	--	Benzenoids	Naphthalenes	Naphthols and derivatives	--	--	--	No results	No results	Full match	Benzenoids	Naphthalenes	Naphthols and derivatives	Naphthols and derivatives	1.376	0.460484	0.0163104	1	1.9105	up	1.22294e+07	1.32493e+07	1.3174e+07	1.31299e+07	8.10444e+06	1.09008e+07	1.01715e+07	8.45591e+06
Com_10767_pos	Lysopc 14:0	--	C22 H46 N O7 P	467.3	8.008	468.307	--	--	--	--	--	--	--	--	--	--	No results	No results	Full match	Lipids and lipid-like molecules	Glycerophospholipids	Glycerophosphocholines	1-acyl-sn-glycero-3-phosphocholines	2.57674	1.36555	0.0204318	0.9375	1.72998	up	1.21645e+06	458910	1.15387e+06	726549	383367	248145	241575	506868
Com_2344_pos	Lysope 16:0	--	C21 H44 N O7 P	453.284	9.018	454.291	--	--	--	--	--	--	--	--	--	--	No results	No results	Full match	Lipids and lipid-like molecules	Glycerophospholipids	Glycerophosphoethanolamines	1-(1Z-alkenyl)-glycero-3-phosphoethanolamines	2.34495	1.22956	0.028863	0.9375	1.66458	up	3.90068e+07	1.58919e+07	2.27674e+07	1.48632e+07	8.98295e+06	7.40681e+06	7.18969e+06	1.58795e+07
Com_2164_pos	Proline-hydroxyproline	--	C10 H16 N2 O4	228.11	1.474	229.118	--	--	HMDB0006695	--	Organic acids and derivatives	Carboxylic acids and derivatives	Amino acids, peptides, and analogues	--	--	--	No results	Full match	No results	Organic acids and derivatives	Carboxylic acids and derivatives	Amino acids, peptides, and analogues	Dipeptides	1.40619	0.491793	0.0297012	1	1.79825	up	4.40038e+07	4.68955e+07	4.08282e+07	4.35214e+07	3.25173e+07	3.43768e+07	3.45752e+07	2.31573e+07
Com_6512_pos	6-Phosphogluconic acid	--	C6 H13 O10 P	276.024	5.428	277.03	--	--	HMDB0001316	--	Organic oxygen compounds	Organooxygen compounds	Carbohydrates and carbohydrate conjugates	--	--	--	No results	No results	Full match					1.72123	0.783444	0.031652	1	1.77211	up	5.20517e+06	4.7851e+06	5.52354e+06	6.17753e+06	3.45578e+06	3.79604e+06	1.88821e+06	3.46217e+06
Com_207_pos	cis,cis-Muconic acid	--	C6 H6 O4	142.026	5.284	143.034	--	--	HMDB0006331	LMFA01170077	Lipids and lipid-like molecules	Fatty Acyls	Fatty acids and conjugates	Fatty Acyls [FA]	Fatty Acids and Conjugates [FA01]	Dicarboxylic acids [FA0117]	Full match	No results	Full match	Lipids and lipid-like molecules	Fatty Acyls	Fatty acids and conjugates	Medium-chain fatty acids	2.97022	1.57057	0.0333424	0.9375	1.75844	up	7.36853e+08	1.2373e+09	1.21211e+09	1.19939e+09	1.63124e+08	2.04337e+08	2.45672e+08	8.63406e+08
Com_3781_pos	Lysopc 18:1	--	C26 H52 N O7 P	521.347	9.099	522.354	--	--	--	--	--	--	--	--	--	--	No results	No results	Full match	Lipids and lipid-like molecules	Glycerophospholipids	Glycerophosphocholines	Phosphocholines	2.39902	1.26244	0.0343208	0.9375	1.68236	up	1.7999e+07	6.60466e+06	1.78122e+07	1.00365e+07	4.77924e+06	4.47225e+06	4.71829e+06	7.89432e+06
Com_2570_pos	Lysope 18:1	--	C23 H46 N O7 P	479.3	9.277	480.307	--	--	--	--	--	--	--	--	--	--	No results	No results	Full match	Lipids and lipid-like molecules	Glycerophospholipids	Glycerophosphoethanolamines	1-acyl-sn-glycero-3-phosphoethanolamines	2.93538	1.55355	0.0347273	1	1.70532	up	3.38933e+07	9.58208e+06	1.73672e+07	1.06835e+07	5.53487e+06	5.3524e+06	4.75671e+06	8.72297e+06
Com_1568_pos	D-Raffinose	--	C18 H32 O16	526.15	1.429	527.157	--	--	HMDB0003213	--	Organic oxygen compounds	Organooxygen compounds	Carbohydrates and carbohydrate conjugates	--	--	--	Invalid mass	No results	No results	Organic oxygen compounds	Organooxygen compounds	Carbohydrates and carbohydrate conjugates	Oligosaccharides	1.30735	0.386646	0.0392093	1	1.74113	up	6.47204e+07	7.45204e+07	6.4445e+07	5.1249e+07	5.03325e+07	4.57472e+07	4.99649e+07	4.89565e+07
Com_422_pos	1-Palmitoyl-Sn-Glycero-3-Phosphocholine	--	C24 H50 N O7 P	495.331	9.107	496.338	--	--	HMDB0010382	--	Lipids and lipid-like molecules	Glycerophospholipids	Glycerophosphocholines	--	--	--	No results	No results	Full match	Lipids and lipid-like molecules	Glycerophospholipids	Glycerophosphocholines	1-acyl-sn-glycero-3-phosphocholines	2.26648	1.18045	0.0413573	0.9375	1.61483	up	4.01328e+08	1.47097e+08	3.84096e+08	2.17288e+08	1.06689e+08	9.47792e+07	1.11969e+08	1.93874e+08
Com_953_pos	(±)-Abscisic acid	--	C15 H20 O4	286.115	5.1	287.123	--	--	--	--	--	--	--	--	--	--	Invalid mass	No results	No results	Lipids and lipid-like molecules	Prenol lipids	Sesquiterpenoids	Abscisic acids and derivatives	2.82114	1.49628	0.0467302	0.9375	1.56328	up	3.85028e+07	1.45348e+08	5.17054e+07	4.60136e+07	1.64219e+07	2.57196e+07	4.34823e+07	1.41831e+07
Com_3448_pos	N1-[1-(2,4-dichlorobenzoyl)-4-piperidyl]cyclohexane-1-carboxamide	--	C19 H24 Cl2 N2 O2	382.123	5.4	383.13	--	--	--	--	--	--	--	--	--	--	Full match	No results	No results					3.66624	1.8743	0.0482725	0.9375	1.60164	up	1.44112e+07	2.28601e+07	1.31544e+07	5.31868e+06	3.17787e+06	9.86999e+06	1.17318e+06	983730
Com_5871_pos	dG-C8-AaC	--	C21 H20 N8 O4	448.168	4.899	449.176	--	--	--	--	--	--	--	--	--	--	Invalid mass	No results	No results	Nucleosides, nucleotides, and analogues	Purine nucleosides	Purine 2'-deoxyribonucleosides	Purine 2'-deoxyribonucleosides	1.51467	0.598999	0.0488411	0.875	1.55488	up	4.14208e+06	5.72272e+06	7.66431e+06	5.79222e+06	3.16978e+06	4.26776e+06	4.80565e+06	3.15383e+06
Com_6225_pos	D-Glucarate	D-Glucarate; D-Glucaric acid; L-Gularic acid; D-Saccharic acid; D-Glucosaccharic acid; Glucaric acid; Glucarate	C6 H10 O8	210.037	1.127	211.044	cpd:C00818	map00053 Ascorbate and aldarate metabolism;map01100 Metabolic pathways	HMDB0000663	--	Organic oxygen compounds	Organooxygen compounds	Carbohydrates and carbohydrate conjugates	--	--	--	No results	No results	Full match	Organic oxygen compounds	Organooxygen compounds	Carbohydrates and carbohydrate conjugates	Glucuronic acid derivatives	1.25605	0.328897	0.0488953	0.9375	1.58832	up	5.39849e+06	6.16118e+06	5.96222e+06	6.77731e+06	3.91204e+06	5.48168e+06	5.30707e+06	4.6449e+06
Com_210_pos	N-Acetyl-Dl-glutamic acid	--	C7 H11 N O5	189.063	1.406	190.071	--	--	--	--	--	--	--	--	--	--	No results	No results	Full match	Organic acids and derivatives	Carboxylic acids and derivatives	Amino acids, peptides, and analogues	Glutamic acid and derivatives	1.3251	0.406098	0.04963	0.9375	1.54704	up	9.52442e+08	1.32531e+09	9.80209e+08	1.0105e+09	7.09678e+08	9.59438e+08	6.6842e+08	8.83707e+08
Com_867_pos	DL-Citrulline	--	C6 H13 N3 O3	175.095	1.386	176.102	--	--	HMDB0250742	--	Organic acids and derivatives	Carboxylic acids and derivatives	Amino acids, peptides, and analogues	--	--	--	No results	No results	Full match	Organic acids and derivatives	Carboxylic acids and derivatives	Amino acids, peptides, and analogues	Alpha amino acids	0.142683	-2.80911	1.25177e-07	1	2.17861	down	2.20672e+07	2.21579e+07	2.14907e+07	1.97265e+07	1.387e+08	1.63758e+08	1.56423e+08	1.39944e+08
Com_522_pos	Creatine	Creatine; alpha-Methylguanidino acetic acid; Methylglycocyamine	C4 H9 N3 O2	131.069	1.401	132.076	cpd:C00300	map00260 Glycine, serine and threonine metabolism;map00330 Arginine and proline metabolism;map01100 Metabolic pathways	HMDB0000064	--	Organic acids and derivatives	Carboxylic acids and derivatives	Amino acids, peptides, and analogues	--	--	--	No results	No results	Full match	Organic acids and derivatives	Carboxylic acids and derivatives	Amino acids, peptides, and analogues	Alpha amino acids and derivatives	0.621262	-0.686727	1.38697e-06	1	2.16908	down	1.94334e+08	1.91449e+08	1.90508e+08	1.79312e+08	3.13785e+08	2.96326e+08	2.98276e+08	3.07854e+08
Com_5606_pos	4-(2-chloro-6-fluorophenyl)-1,3-thiazol-2-amine	--	C9 H6 Cl F N2 S	227.997	1.117	229.004	--	--	--	--	--	--	--	--	--	--	Invalid mass	No results	No results					0.0993859	-3.33082	0.000100396	1	2.16675	down	753220	874565	781565	803146	5.79754e+06	9.12235e+06	9.38844e+06	8.01514e+06
Com_2913_pos	1,4-Dihydro-1-Methyl-4-Oxo-3-Pyridinecarboxamide	--	C7 H8 N2 O2	152.058	1.392	305.123	--	--	HMDB0004194	--	Organoheterocyclic compounds	Pyridines and derivatives	Pyridinecarboxylic acids and derivatives	--	--	--	No results	No results	Full match					0.123325	-3.01947	0.000176552	1	2.15707	down	2.71489e+06	3.24103e+06	2.71541e+06	2.82725e+06	2.06041e+07	2.33854e+07	1.75011e+07	3.17476e+07
Com_1785_pos	N-Acetylhistamine	4-(beta-Acetylaminoethyl)imidazole; N-Acetylhistamine	C7 H11 N3 O	153.09	1.42	154.097	cpd:C05135	map00340 Histidine metabolism	HMDB0013253	--	Organic acids and derivatives	Carboxylic acids and derivatives	Carboxylic acid derivatives	--	--	--	No results	No results	Full match	Organic acids and derivatives	Carboxylic acids and derivatives	Carboxylic acid derivatives	N-acetyl-2-arylethylamines	0.779787	-0.358847	0.00249955	1	2.02722	down	4.66733e+07	4.85223e+07	4.78277e+07	4.13189e+07	5.64208e+07	5.95706e+07	5.85405e+07	6.18685e+07
Com_110_pos	D-Proline	D-Proline	C5 H9 N O2	115.063	1.416	116.071	cpd:C00763	map00330 Arginine and proline metabolism;map01100 Metabolic pathways	HMDB0003411	--	Organic acids and derivatives	Carboxylic acids and derivatives	Amino acids, peptides, and analogues	--	--	--	No results	No results	Full match	Organic acids and derivatives	Carboxylic acids and derivatives	Amino acids, peptides, and analogues	Proline and derivatives	0.749567	-0.41587	0.00281661	1	2.03996	down	2.54069e+09	2.59353e+09	2.88095e+09	2.35549e+09	3.50363e+09	3.48754e+09	3.28142e+09	3.56294e+09
Com_6826_pos	Dehydroepiandrosterone	Dehydroepiandrosterone; 3beta-Hydroxyandrost-5-en-17-one; Dehydroisoandrosterone; DHA; DHEA	C19 H28 O2	288.208	6.8	289.215	cpd:C01227	map00140 Steroid hormone biosynthesis;map01100 Metabolic pathways;map04913 Ovarian steroidogenesis;map05200 Pathways in cancer;map05215 Prostate cancer	HMDB0000077	LMST02020021	Lipids and lipid-like molecules	Steroids and steroid derivatives	Androstane steroids	Sterol Lipids [ST]	Steroids [ST02]	C19 steroids (androgens) and derivatives [ST0202]	No results	No results	Full match	Lipids and lipid-like molecules	Steroids and steroid derivatives	Androstane steroids	Androgens and derivatives	0.665608	-0.587256	0.00591574	1	1.99849	down	3.43859e+06	3.26661e+06	3.36467e+06	3.67311e+06	5.57581e+06	5.46667e+06	5.41478e+06	4.19e+06
Com_1586_pos	Quinoline-4-carboxylic acid	4-Quinolinecarboxylic acid; Quinoline-4-carboxylate; Quinoline-4-carboxylic acid; Cinchonic acid	C10 H7 N O2	173.047	3.06	174.054	cpd:C06414	--	HMDB0257047	--	Organoheterocyclic compounds	Quinolines and derivatives	Quinoline carboxylic acids	--	--	--	No results	No results	Full match	Organoheterocyclic compounds	Quinolines and derivatives	Quinoline carboxylic acids	Quinoline carboxylic acids	0.710133	-0.49384	0.00618378	1	1.9366	down	5.08465e+07	3.76967e+07	4.29509e+07	4.70127e+07	6.87332e+07	6.28093e+07	6.21258e+07	5.77028e+07
Com_5020_pos	1-(10H-phenothiazin-10-yl)-2-piperidino-1-ethanone	--	C19 H20 N2 O S	302.146	6.885	303.154	--	--	--	--	--	--	--	--	--	--	Invalid mass	No results	No results					0.20493	-2.28679	0.0106655	1	1.97673	down	2.4197e+06	703384	2.83627e+06	2.12028e+06	8.81303e+06	1.02975e+07	1.16644e+07	8.65134e+06
Com_6914_pos	13,14-Dihydro-15-keto Prostaglandin E2	--	C20 H32 O5	738.497	11.363	370.256	--	--	--	--	--	--	--	--	--	--	Invalid mass	No results	No results	Lipids and lipid-like molecules	Fatty Acyls	Eicosanoids	Prostaglandins and related compounds	0.063049	-3.98738	0.0122882	1	1.9895	down	268380	271250	255509	247374	809429	5.13449e+06	5.84896e+06	4.74209e+06
Com_1853_pos	Creatinine	Creatinine; 1-Methylglycocyamidine	C4 H7 N3 O	113.059	1.398	136.048	cpd:C00791	map00330 Arginine and proline metabolism;map01100 Metabolic pathways	HMDB0000562	--	Organic acids and derivatives	Carboxylic acids and derivatives	Amino acids, peptides, and analogues	--	--	--	No results	No results	Full match	Organic acids and derivatives	Carboxylic acids and derivatives	Amino acids, peptides, and analogues	Alpha amino acids and derivatives	0.663663	-0.591478	0.017317	1	1.86411	down	2.56597e+07	3.00679e+07	2.88988e+07	2.72728e+07	5.44656e+07	3.96681e+07	3.87598e+07	3.57148e+07
Com_291_pos	L-Cystine	L-Cystine; L-Dicysteine; L-alpha-Diamino-beta-dithiolactic acid	C6 H12 N2 O4 S2	240.023	1.446	241.03	cpd:C00491	map00270 Cysteine and methionine metabolism;map02010 ABC transporters;map04216 Ferroptosis;map04974 Protein digestion and absorption	HMDB0000192	--	Organic acids and derivatives	Carboxylic acids and derivatives	Amino acids, peptides, and analogues	--	--	--	Full match	Full match	Full match	Organic acids and derivatives	Carboxylic acids and derivatives	Amino acids, peptides, and analogues	L-cysteine-S-conjugates	0.680629	-0.55506	0.0191094	1	1.76179	down	5.17857e+08	3.41653e+08	5.08477e+08	4.80195e+08	5.80606e+08	7.94641e+08	6.56673e+08	6.83486e+08
Com_2559_pos	Glaucine	Glaucine	C21 H25 N O4	355.177	5.37	356.185	cpd:C09446	--	HMDB0252738	--	Alkaloids and derivatives	Aporphines	-	--	--	--	Full match	No results	No results	Alkaloids and derivatives	Aporphines	Not available	Aporphines	0.510755	-0.969297	0.0195208	0.9375	1.7779	down	1.19896e+07	1.21978e+07	1.33581e+07	1.805e+07	1.69442e+07	2.73934e+07	3.72987e+07	2.72136e+07
Com_1591_pos	Sulfamethazine	Sulfamethazine	C12 H14 N4 O2 S	278.083	4.912	279.09	cpd:C19530	--	HMDB0015522	--	Benzenoids	Benzene and substituted derivatives	Benzenesulfonamides	--	--	--	Full match	No results	No results	Benzenoids	Benzene and substituted derivatives	Benzenesulfonamides	Aminobenzenesulfonamides	0.795302	-0.330425	0.0249818	0.9375	1.70148	down	4.7719e+07	6.01739e+07	5.29075e+07	5.17024e+07	5.80529e+07	6.26018e+07	7.39029e+07	7.26399e+07
Com_5632_pos	Hydroxyprogesterone caproate	Hydroxyprogesterone caproate; Primolut depot; 17alpha-Caproyloxypregn-4-ene-3,20-dione	C27 H40 O4	428.292	8.442	429.299	cpd:C08148	--	HMDB0001830	--	Lipids and lipid-like molecules	Steroids and steroid derivatives	Pregnane steroids	--	--	--	Full match	No results	No results	Lipids and lipid-like molecules	Steroids and steroid derivatives	Pregnane steroids	Gluco/mineralocorticoids, progestogins and derivatives	0.312313	-1.67893	0.0255667	1	1.72695	down	3.20527e+06	735917	2.54948e+06	2.66537e+06	8.01595e+06	7.59968e+06	3.88464e+06	9.81656e+06
Com_4184_pos	2-methyl-2,3,4,5-tetrahydro-1,5-benzoxazepin-4-one	--	C10 H11 N O2	217.073	6.281	200.07	--	--	--	--	--	--	--	--	--	--	Invalid mass	No results	No results					0.396032	-1.33631	0.0360802	1	1.71172	down	2.16979e+06	5.08203e+06	2.51543e+06	8.22136e+06	9.24847e+06	1.02092e+07	1.62523e+07	9.71211e+06
Com_2566_pos	16α-Hydroxydehydroepiandrosterone	16alpha-Hydroxydehydroepiandrosterone; 5-Androstene-3beta,16alpha-diol-17-one	C19 H28 O3	299.245	6.802	322.234	cpd:C05139	map00140 Steroid hormone biosynthesis	HMDB0000352	--	Lipids and lipid-like molecules	Steroids and steroid derivatives	Androstane steroids	--	--	--	Invalid mass	No results	No results	Lipids and lipid-like molecules	Steroids and steroid derivatives	Androstane steroids	Androgens and derivatives	0.774341	-0.36896	0.0454874	1	1.68482	down	2.80553e+07	2.84874e+07	1.98286e+07	2.39878e+07	3.42897e+07	3.03835e+07	3.37253e+07	3.12074e+07
